# Supplementary material for: Retinoblastoma vulnerability to combined de novo and salvage pyrimidine ribonucleotide synthesis pharmacologic blockage
Source: Heliyon. 2023 Dec 17;10(1):e23831. doi: 10.1016/j.heliyon.2023.e23831 (PMC10851301; doi:10.1016/j.heliyon.2023.e23831)
Supplement: Multimedia component 2 [file mmc2.xlsx]

## Sheet: Sheet1
Supplementary Table 1. Alterations in genes related with pyrimidine nucleotide metabolism and in a selection of genes in the 102-retinoblastoma cohort described by Liu et al., 2021.
								subtype 1																																				subtype 2
gene name	chrom location	start	end	TSS position	gene biotype	cumulative length exon	cytoband	RB1	RB2	RB4	RB6	RB9	RB10	RB11	RB23	RB25	RB28	RB30	RB34	RB35	RB40	RB44	RB49	RB52	RB109	RB206	RB213	RB216	RB217	RB221	RB603	RB625	RB634	RB663	RB671	RB714	RB24	RB33	RB50	RB63	RB203	RB219	RBsjd9	RB13	RB14	RB22	RB37	RB41	RB47
UCK2	1	165796768	165880855	165796767	protein_coding	6756	chr1q24.1																																gain		gain	gain					gain	gain
MDM4	1	204485507	204527248	204485506	protein_coding	11008	chr1q32.1																																gain		gain	gain			amplification		gain	gain
CDKN1A	6	36644237	36655116	36644236	protein_coding	3050	chr6p21.2									gain	gain				gain		gain			gain	gain	gain	gain		gain		gain		gain			gain		gain	gain	gain		gain	gain	gain	gain		gain
SLC29A1	6	44187242	44201888	44187241	protein_coding	3333	chr6p21.1									gain	gain	gain			gain		gain			gain	gain	gain	gain		gain		gain		gain			gain		gain	gain	gain		gain	gain	gain	gain		gain
CMPK2	2	6980701	7006766	7006766	protein_coding	4302	chr2p25.2												gain																				gain
RRM2	2	10262455	10271546	10262454	protein_coding	4955	chr2p25.1												gain																				gain					gain
CAD	2	27440258	27466811	27440257	protein_coding	8422	chr2p23.3												gain																				gain
MYCN	2	16080686	16087129	16080685	protein_coding	2602	chr2p24.3												gain																				gain					amplification	amplification	amplification
UCKL1	20	62571182	62587768	62587768	protein_coding	3184	chr20q13.33																				gain			gain									gain		gain	gain	gain
UCKL1-AS1	20	62584737	62588338	62584736	antisense	3602	chr20q13.33																				gain			gain									gain		gain	gain	gain
CDKN2D	19	10677138	10679735	10679735	protein_coding	1503	chr19p13.2							loss													gain			gain						gain		gain	gain		gain	gain	gain			gain	gain
RBL1	20	35624752	35724398	35724398	protein_coding	5954	chr20q11.23																				gain			gain											gain_partial	gain	gain
E2F1	20	32263489	32274210	32274210	protein_coding	2503	chr20q11.22																				gain			gain												gain	gain
CCNE1	19	30302805	30315215	30302804	protein_coding	2550	chr19q12							loss																gain								gain	gain		gain		gain
CTPS2	X	16606126	16731059	16731059	protein_coding	5510	chrXp22.2				copy-neutral LOH	gain			loss	gain				copy-neutral LOH	gain	gain						loss		loss							gain									gain
UPB1	22	24890075	24924358	24890074	protein_coding	6793	chr22q11.23							loss													gain									gain		loss	gain		loss	gain	gain
CDADC1	13	49822061	49867621	49822060	protein_coding	3863	chr13q14.2	copy-neutral LOH	copy-neutral LOH	copy-neutral LOH			homozygous deletion		copy-neutral LOH		loss	copy-neutral LOH	copy-neutral LOH			gain	copy-neutral LOH	loss		copy-neutral LOH	copy-neutral LOH					copy-neutral LOH	copy-neutral LOH	copy-neutral LOH			copy-neutral LOH				loss		copy-neutral LOH	copy-neutral LOH	copy-neutral LOH		loss
UCK1	9	134399188	134406655	134406655	protein_coding	2688	chr9q34.13																																gain				gain
CCNA1	13	37005657	37017019	37005656	protein_coding	2400	chr13q13.3	copy-neutral LOH	copy-neutral LOH	copy-neutral LOH									copy-neutral LOH			gain	copy-neutral LOH	loss		copy-neutral LOH	copy-neutral LOH						copy-neutral LOH				copy-neutral LOH		loss				copy-neutral LOH	copy-neutral LOH	copy-neutral LOH
SLC28A3	9	86890372	86955598	86955598	protein_coding	5063	chr9q21.32																																gain
CDKN1C	11	2904443	2907111	2907111	protein_coding	2586	chr11p15.4																																gain
TP53	17	7565097	7590868	7590868	protein_coding	4576	chr17p13.1							loss															loss										gain				gain		loss				loss
RRM1	11	4115937	4160106	4115936	protein_coding	4177	chr11p15.4																																gain
MYCL	1	40361098	40367928	40367928	protein_coding	5063	chr1p34.2															loss																					gain
CTPS1	1	41445007	41478237	41445006	protein_coding	5462	chr1p34.2															loss																					gain
SLC28A2	15	45544428	45570043	45544427	protein_coding	5192	chr15q21.1																																gain					gain
SLC28A1	15	85427885	85489027	85427884	protein_coding	3445	chr15q25.3																																gain					gain
RBL2	16	53467889	53525561	53467888	protein_coding	7320	chr16q12.2																														gain	loss	gain	loss	loss_partial	loss	gain
DHODH	16	72042487	72061563	72042486	protein_coding	6921	chr16q22.2																														gain	loss	gain	loss	loss	loss	gain
DCTD	4	183811213	183839089	183839089	protein_coding	3466	chr4q35.1							gain													loss		loss										loss
CDKN2AIP	4	184365744	184369351	184365743	protein_coding	3193	chr4q35.1							gain													loss		loss										loss
CCNA2	4	122737599	122745088	122745088	protein_coding	2798	chr4q27							gain													loss		loss										loss
CDA	1	20915441	20945401	20915440	protein_coding	963	chr1p36.12															loss																					gain
CMPK1	1	47799469	47844511	47799468	protein_coding	3844	chr1p33															loss
CDKN2C	1	51426417	51440305	51426416	protein_coding	3318	chr1p32.3															loss
DPYD	1	97543299	98386605	98386605	protein_coding	6443	chr1p21.3																						loss
SLC29A3	10	73079015	73123142	73079014	protein_coding	2684	chr10q22.1
TYMS	18	657604	673578	657603	protein_coding	2470	chr18p11.32																																							gain
UPP2	2	158733214	158992666	158733213	protein_coding	2957	chr2q24.1
CDKN2A-AS1	9	21966928	21967750	21966927	lincRNA	823	chr9p21.3																																loss
CDKN2A	9	21967752	21995300	21995300	protein_coding	4329	chr9p21.3																																loss
CDKN2B-AS1	9	21994777	22121096	21994776	antisense	4225	chr9p21.3																																loss
CDKN2B	9	22002902	22009362	22009362	protein_coding	4058	chr9p21.3																																loss
SLC29A2	11	66129992	66139685	66139685	protein_coding	2720	chr11q13.2																																			gain
MDM2	12	69201956	69244466	69201955	protein_coding	13269	chr12q15
UPP1	7	48128225	48148330	48128224	protein_coding	4577	chr7p12.3																				loss
DPYS	8	105342552	105479281	105479281	protein_coding	3818	chr8q22.3																																gain
MYC	8	128747680	128753680	128747679	protein_coding	3001	chr8q24.21																																gain
E2F2	1	23832922	23857712	23857712	protein_coding	5457	chr1p36.12															loss																					gain
CDKN1B	12	12867992	12875305	12867991	protein_coding	2811	chr12p13.1																			loss	loss											loss
UMPS	3	124449213	124468120	124449212	protein_coding	7579	chr3q21.2
CDKN2AIPNL	5	133737778	133747589	133747589	protein_coding	1757	chr5q31.1
CCNE2	8	95891998	95908906	95908906	protein_coding	4397	chr8q22.1
RB1	13	48877887	49056122	48877886	protein_coding	6169	chr13q14.2	copy-neutral LOH	copy-neutral LOH	copy-neutral LOH			homozygous deletion		copy-neutral LOH		homozygous deletion	copy-neutral LOH	copy-neutral LOH			gain	copy-neutral LOH	loss		copy-neutral LOH	homozygous deletion_partial					copy-neutral LOH	copy-neutral LOH	homozygous deletion_partial			copy-neutral LOH		homozygous deletion_partial		homozygous deletion		copy-neutral LOH	copy-neutral LOH	copy-neutral LOH		loss
RB1 mutations									missense			frameshift indel		stopgain	splicing	stopgain		nonsense			nonsense		stopgain								splicing		frameshift deletion		stopgain					frameshift indel		stopgain	stopgain	stopgain	stopgain			frameshift deletion
																															stopgain																	stopgain
gene name	chrom location	start	end	TSS position	gene biotype	cumulative length exon	cytoband	RB1	RB2	RB4	RB6	RB9	RB10	RB11	RB23	RB25	RB28	RB30	RB34	RB35	RB40	RB44	RB49	RB52	RB109	RB206	RB213	RB216	RB217	RB221	RB603	RB625	RB634	RB663	RB671	RB714	RB24	RB33	RB50	RB63	RB203	RB219	RBsjd9	RB13	RB14	RB22	RB37	RB41	RB47
[truncated: 72 more columns]
